# Supplementary material for: Gut microbiome transition across a lifestyle gradient in Himalaya
Source: PLoS Biol. 2018 Nov 15;16(11):e2005396. doi: 10.1371/journal.pbio.2005396 (PMC6237292; doi:10.1371/journal.pbio.2005396)
Supplement: S1 Table — For the 10 Americans we compared frozen samples to those collected using OMNIgene collection kits. We also performed three technical replicate sequencing for two Americans. (XLSX) [file pbio.2005396.s017.xlsx]

## Sheet: SupTab1_Populations
Supplementary Table1. Populations, their subsistence strategies, and sample sizes
Subsistence	Population	N	Country of origin	Female	Male
Foraging population	Chepang	14	Nepal	6	8
Recently settled semi-nomadic hunters and gatherers	Raji	9	Nepal	5	4
Recently settled semi-nomadic hunters and gatherers	Raute	11	Nepal	7	4
Agriculturalists	Tharu	20	Nepal	13	7
Industrialized westerners	USA (Palo Alto, CA)	10	USA	6	4
