# Supplementary material for: Gut microbiome transition across a lifestyle gradient in Himalaya
Source: PLoS Biol. 2018 Nov 15;16(11):e2005396. doi: 10.1371/journal.pbio.2005396 (PMC6237292; doi:10.1371/journal.pbio.2005396)
Supplement: S2 Table — Survey data were collected for 53 of the 54 individuals from the four Himalayan populations. One individual consented to donating samples but was not interested in participating in the survey. We included the sample and removed this individual from the survey data analyses. Prolonged exposure to pollutants generated during combustion of solid biomass fuel such as firewood or animal dungs due to indoor cooking has the potential to alter gut microbiome. Hence, we assessed the fuel types used for cooking and location of kitchen in our Himalayan participants. We also inquired about the sources of drinking water among our participants. None of the participants filtered or purified water before drinking. Thus, this variable was excluded from analysis. We surveyed three replicates from each the stool samples under a microscope to identify parasites Ascaris, Entamoeba, Trichuris, Hymenolepis, and Coccidia. If any of these parasites were present, the individuals were labeled positive. Frequency of plant and animal products in diet were also recorded. Binary responses were coded as 0 and 3 and frequency variables were coded as 0, 1, 2, or 3 for least frequent to most frequent. (XLSX) [file pbio.2005396.s018.xlsx]

## Sheet: SupTab2_SurveyQuestionnaire
Supplementary Table2. Survey questionnaire
S.No	Questions	Codes	Data variablility	Options [Coding scheme]
	A. Demographic and Geographical information
1	Population	Population	Y
2	Age	AGE	Y	18-30,30-40,40-50,>50 [coded as:0,1,2,3]
3	Sex	SEX	Y	Male, Female [coded as:0,3]
4	Latitude	LAT	Y
5	Longitude	LON	Y
6	Altitude	ALT	Y
7	Literacy	LIT	Y	Illiterate, Can read or write [coded as:0,3]
8	Highest level of education	HLE	Y	No formal schooling, primary school, secondary school, higher ed [coded as: 0,1,2,3]
9	No of Children	NOC	Y	None, 1, 2, <5, >5 [coded as: 0,1,2,3]
10
	C. Environmental information
11	What type of fuel does your household mainly use for cooking?	FUEL	Y	Solid biomass fuel (firewood), Some non-solid biomass fuel [coded as:0,3]
12	Where is the kitchen located?	KIT_LOC	Y	Outdoors, Inside the house [coded as: 0,3]
13	What is the main source of drinking water for members of your household?	DRK	Y	River/Spring water, Tubwell [coded as:0,3]
14	Do you do anything to make the water safe to drink?	DRK_SAF	N	Yes; No [excluded from analysis]
15	What kind of toilet facility do members of your household use?	TOI	Y	Open defacation, latrines [coded as:0,3]
16	Parasites (characterized using microscope)	Parasites	Y	Negative, Positive [coded as:0,3]
	D. Dietary information
17	What type of grains do you eat on a regular basis?	GRA	Y	Mostly corn, cornbased,mostly rice, ricebased [coded as: 0,1,2,3]
18	Do you eat Sisnu?	Sisnu	Y	Yes; No [coded as:3,0]
19	How much fish do you eat?	FISH	Y	Once a week, a few times a month, once a month, none or less than once a month [coded as: 3,2,1,0]
20	How much meat do you eat?	MEAT	Y	Once a week, a few times a month, once a month, none or less than once a month [coded as: 3,2,1,0]
21	What do you drink on a regular basis? Milk Tea	MLKT	Y	None, occassionally, 1 cup daily, >1 cup daily [coded as: 0,1,2,3]
22	What do you drink on a regular basis? Soda	SODA	Y	Yes; No [coded as:3,0]
23	What do you drink on a regular basis? Milk	MILK	Y	None, occassionally, 1 cup daily, >1 cup daily [coded as: 0,1,2,3]
24	Do you eat yogurt?	YGRT	Y	Yes; No [coded as:3,0]
25	How often do you eat yogurt?	YGRT_FREQ	Y	Once a week, a few times a month, once a month, none or less than once a month [coded as: 3,2,1,0]
26	Do you eat fermented food like gundruk, sinki or khadeko achar?	FERM	Y	Yes; No [coded as:3,0]
27	How often do you eat such fermented food?	FERM_FREQ	Y	Daily, once a week, few times a month, none or less often than few times a month [coded as:3,2,1,0]
28	How do you obtain your food?	FOOD	Y	Grow own food, buy all/some food [coded as:0,3]
29	Is there scarcity of food in your household?	SCAR	Y	Yes; No [coded as:3,0]
	E. General Health information
30	Do you smoke?	SMOK	Y	Yes; No [coded as:3,0]
31	Do you use tobacco products other than cigarettes?	TOBA	Y	Yes; No [coded as:3,0]
32	Do your drink alcohol?	ALCO	Y	Yes; No [coded as:3,0]
33	Do you exercise or do any kind of physical activity?	EXER	Y	Yes; No [coded as:3,0]
34	If yes, how often do you exercise or do any kind of physical activity?	EXER_FREQ	Y	Daily, few days a week, few days in a month, none or less than a few days a month [coded as:3,2,1,0]
35	Do you travel long-distance for health checkup?	HLTH_TIM	Y	Yes; No [coded as:3,0]
36	Have you ever used any medicines?	MED	Y	Using now, used 0-6 mos ago, used 6 mos-1 yr ago, never or more than 1 yr ago [coded as:3,2,1,0]
37	Have you ever used any Ayurvedic/traditional medicines?	TRAD_MED	Y	Using now, used 0-6 mos ago, used 6 mos-1 yr ago, never or more than 1 yr ago [coded as:3,2,1,0]
38	Do you brush your teeth?	BRUSH	Y	Yes; No [coded as:3,0]
39	If yes, how often do you brush your teeth?	BRUSH_FREQ	Y	Twice a day, once a day, a few times a week, none or less than a few times a week [coded as:3,2,1,0]
