# Supplementary material for: Gut microbiome transition across a lifestyle gradient in Himalaya
Source: PLoS Biol. 2018 Nov 15;16(11):e2005396. doi: 10.1371/journal.pbio.2005396 (PMC6237292; doi:10.1371/journal.pbio.2005396)
Supplement: S3 Table — Summary of random forest classification using survey data (A) and 16S ASV table (B). Lowest out of bag error (3%) for the survey data was obtained with 2,750 trees, and lowest out of bag error (32%) for the 16S data was obtained with 1,950 trees. ASV, amplicon sequence variant. (XLSX) [file pbio.2005396.s019.xlsx]

## Sheet: SupTab3_RandomForest
Supplementary Table 3. Random forest classifications
A. Random Forest classification of survey data
Class	Chepang	Raji	Raute	Tharu	Class.error
Chepang	14	0	0	0	0
Raji	0	8	0	1	0.111111
Raute	1	0	9	0	0.1
Tharu	0	0	0	20	0
Out of bag (OOB) estimate of error rate = 0.03483069
B. Random Forest classification of 16S data
Class	Chepang	Raji	Raute	Tharu	USA	Class.error
Chepang	12	0	0	2	0	0.142857
Raji	2	1	0	6	0	0.888889
Raute	4	0	1	6	0	0.909091
Tharu	0	0	0	20	0	0
USA	0	0	0	0	10	0
Out of bag (OOB) estimate of error rate = 0.3181276
