# Supplementary material for: Gut microbiome transition across a lifestyle gradient in Himalaya
Source: PLoS Biol. 2018 Nov 15;16(11):e2005396. doi: 10.1371/journal.pbio.2005396 (PMC6237292; doi:10.1371/journal.pbio.2005396)
Supplement: S4 Table — Amplification primers, barcodes used for multiplexing, and sequencing depth for samples in this study, along with survey data collected from participants. “NA” indicates missing data. (XLSX) [file pbio.2005396.s020.xlsx]

## Sheet: SupTab4_SurveyData&SeqDepth
Supplementary Table 4. Primers, sequencing depth, and survey data
SampleID	BarcodeSequence	LinkerPrimerSequence	Sequencing_Depth	Condition	Population	Country	AGE	SEX	LIT	HLE	NOC	FUEL	KIT_LOC	DRK	TOI	Parasite	GRA	Sisnu	FISH	MEAT	MLKT	SODA	MILK	YGRT	YGRT_FREQ	FERM	FERM_FREQ	FOOD	SCAR	SMOK	TOBA	ALCO	EXER	EXER_FREQ	SICK2	SICK_LOC2	HLTH_TIM	MED	AYUR	BRUSH	BRUSH_FREQ
CHE0002SZ	CCGGACAAGAAG	AATGATACGGCGACCACCGAGATCTACACGCT	7901	OMNI	Chepang	Nepal	2	0	3	1	2	0	3	0	3	0	1	0	1	1	3	3	1	3	1	3	3	0	3	3	3	0	3	3	3	3	3	0	0	3	3
CHE0004BZ	CGTATAAATGCG	AATGATACGGCGACCACCGAGATCTACACGCT	9127	OMNI	Chepang	Nepal	3	0	0	0	3	0	3	0	3	0	1	3	0	1	0	0	0	0	0	3	0	0	0	3	3	3	0	0	3	3	3	1	3	0	0
CHE0005SZ	TGACTAATGGCC	AATGATACGGCGACCACCGAGATCTACACGCT	8226	OMNI	Chepang	Nepal	1	0	3	1	2	0	3	0	3	0	1	0	1	3	0	3	1	3	1	3	3	0	3	0	3	3	3	3	3	3	0	0	3	3	2
CHE0009BZ	TGTGCACGCCAT	AATGATACGGCGACCACCGAGATCTACACGCT	7324	OMNI	Chepang	Nepal	2	0	0	2	2	0	3	0	3	3	1	0	2	2	0	0	1	3	0	3	1	0	0	0	3	3	0	0	3	3	3	1	0	3	2
CHE0010BZ	CTATGTATTAGT	AATGATACGGCGACCACCGAGATCTACACGCT	8243	OMNI	Chepang	Nepal	0	0	0	2	2	0	3	0	0	0	0	0	0	2	0	0	0	0	0	3	0	0	3	0	0	0	0	0	3	3	3	1	1	3	2
CHE0012SZ	ATGCTGCAACAC	AATGATACGGCGACCACCGAGATCTACACGCT	7670	OMNI	Chepang	Nepal	1	0	0	1	2	0	3	0	3	0	1	3	0	2	0	3	1	3	0	3	3	0	0	0	0	0	0	0	3	3	0	1	0	3	2
CHE0013BZ	CGGGACACCCGA	AATGATACGGCGACCACCGAGATCTACACGCT	7299	OMNI	Chepang	Nepal	1	0	0	1	2	0	3	0	3	0	0	0	2	2	0	0	0	3	0	3	1	0	3	0	0	3	0	0	3	3	0	1	0	3	2
CHE0014TZ	ACCTTACACCTT	AATGATACGGCGACCACCGAGATCTACACGCT	8169	OMNI	Chepang	Nepal	0	0	3	2	1	0	3	0	0	3	0	3	2	0	0	0	1	3	3	3	2	3	0	0	0	3	3	3	3	3	3	2	3	3	2
CHE1003TZ	AGCCTTCGTCGC	AATGATACGGCGACCACCGAGATCTACACGCT	9186	OMNI	Chepang	Nepal	1	3	0	0	2	0	3	0	3	3	0	3	2	0	0	0	0	3	0	3	2	3	3	0	0	3	3	3	3	3	3	1	0	3	3
CHE1006Z	GTGGAGTCTCAT	AATGATACGGCGACCACCGAGATCTACACGCT	8912	OMNI	Chepang	Nepal	0	3	0	0	3	0	3	0	3	0	1	3	0	0	1	3	1	3	0	3	2	0	3	0	0	0	3	3	3	3	3	1	1	3	0
CHE1007SZ	TGATGTGCTAAG	AATGATACGGCGACCACCGAGATCTACACGCT	8800	OMNI	Chepang	Nepal	0	3	3	0	1	0	3	0	0	0	1	0	1	1	0	3	1	3	2	3	3	0	3	0	0	3	0	0	3	1	0	1	2	0	0
CHE1008TZ	GGTGAGCAAGCA	AATGATACGGCGACCACCGAGATCTACACGCT	8373	OMNI	Chepang	Nepal	2	3	0	0	2	0	3	0	0	3	0	3	0	2	1	0	2	3	3	3	2	3	0	3	0	3	3	3	0	0	3	2	0	3	3
CHE1011TZ	TCCATACCGGAA	AATGATACGGCGACCACCGAGATCTACACGCT	9409	OMNI	Chepang	Nepal	0	3	0	0	2	0	3	0	0	3	1	0	0	0	0	0	1	3	0	3	2	3	0	3	0	3	3	3	3	3	3	2	3	3	3
CHE1020TZ	GTAGTAGACCAT	AATGATACGGCGACCACCGAGATCTACACGCT	9006	OMNI	Chepang	Nepal	1	3	0	1	2	0	3	0	3	0	0	3	0	2	3	0	1	3	2	3	2	3	3	0	0	0	3	3	3	3	0	1	3	3	1
RAJ0016YZ	TAATCTCGCCGG	AATGATACGGCGACCACCGAGATCTACACGCT	3337	OMNI	Raji	Nepal	1	0	0	3	1	3	0	3	3	0	2	0	1	1	1	3	0	3	0	3	2	3	0	0	0	0	3	1	3	3	0	3	0	3	2
RAJ0018YZ	AGTAAAGATCGT	AATGATACGGCGACCACCGAGATCTACACGCT	8644	OMNI	Raji	Nepal	2	0	0	0	2	0	0	3	3	0	2	0	0	2	1	3	1	3	0	0	0	3	3	0	0	0	3	1	3	1	3	3	0	3	2
RAJ0019YZ	TTGCGGACCCTA	AATGATACGGCGACCACCGAGATCTACACGCT	9227	OMNI	Raji	Nepal	1	0	0	0	1	0	3	3	3	0	2	0	0	1	1	3	0	3	0	3	1	0	0	0	3	0	3	3	3	3	0	3	2	3	1
RAJ0022YZ	CGGTATAGCAAT	AATGATACGGCGACCACCGAGATCTACACGCT	8023	OMNI	Raji	Nepal	3	0	0	0	3	0	0	3	3	0	2	0	2	2	1	0	1	3	0	3	1	3	0	0	3	0	3	3	3	1	3	3	2	3	2
RAJ1011YZ	TAAATATACCCT	AATGATACGGCGACCACCGAGATCTACACGCT	7705	OMNI	Raji	Nepal	0	3	3	2	1	0	0	3	3	0	2	0	0	1	0	3	1	3	0	3	0	3	3	0	0	0	3	3	3	1	3	1	0	3	2
RAJ1012YZ	ACTCCCGTGTGA	AATGATACGGCGACCACCGAGATCTACACGCT	9249	OMNI	Raji	Nepal	1	3	0	0	2	0	0	3	3	0	2	0	2	3	0	0	0	0	0	3	0	3	3	3	0	3	3	3	3	3	0	1	2	3	2
RAJ1014YZ	ACTCGCTCGCTG	AATGATACGGCGACCACCGAGATCTACACGCT	9413	OMNI	Raji	Nepal	1	3	0	0	1	3	0	3	3	0	2	0	2	2	0	3	1	3	0	3	2	0	0	0	0	0	3	1	3	3	0	1	1	3	2
RAJ1015YZ	CTGTCTATACTA	AATGATACGGCGACCACCGAGATCTACACGCT	8668	OMNI	Raji	Nepal	1	3	0	0	2	3	0	3	3	3	2	0	0	0	1	3	1	3	2	3	2	3	0	0	0	0	3	1	3	2	0	3	1	3	2
RAJ1020YZ	TTGCTGGACGCT	AATGATACGGCGACCACCGAGATCTACACGCT	8507	OMNI	Raji	Nepal	1	3	0	0	2	0	0	3	3	0	2	0	0	2	0	3	0	0	0	0	0	3	3	0	0	0	3	0	3	2	0	3	1	3	2
RAU0015YZ	CTCGCCCTCGCC	AATGATACGGCGACCACCGAGATCTACACGCT	6640	OMNI	Raute	Nepal	0	0	3	1	0	0	3	0	3	0	3	0	0	0	1	0	1	3	0	3	0	3	3	0	0	0	3	1	0	0	0	0	2	3	2
RAU0016YZ	TACTAACGCGGT	AATGATACGGCGACCACCGAGATCTACACGCT	7548	OMNI	Raute	Nepal	2	0	0	0	2	0	3	0	3	0	3	0	0	0	3	0	0	3	0	3	0	3	0	3	0	0	3	0	3	3	3	1	1	3	2
RAU0022YZ	GACTCTGCTCAG	AATGATACGGCGACCACCGAGATCTACACGCT	23660	OMNI	Raute	Nepal	0	0	0	0	0	0	3	0	3	0	3	0	0	0	1	0	0	0	0	0	0	3	0	0	0	0	3	0	3	0	0	1	1	3	1
RAU0028AZ	CGTTTGGAATGA	AATGATACGGCGACCACCGAGATCTACACGCT	9773	OMNI	Raute	Nepal	NA	0	NA	NA	NA	NA	NA	NA	NA	0	NA	NA	NA	NA	NA	NA	NA	NA	NA	NA	NA	NA	NA	NA	NA	NA	NA	NA	NA	NA	NA	NA	NA	NA	NA
RAU1009YZ	CCTAACGGTCCA	AATGATACGGCGACCACCGAGATCTACACGCT	10986	OMNI	Raute	Nepal	3	3	0	0	2	0	3	0	3	3	3	0	0	0	1	3	1	0	0	3	0	3	3	0	0	0	3	1	3	2	3	3	0	3	0
RAU1011YZ	TTCCTTAGTAGT	AATGATACGGCGACCACCGAGATCTACACGCT	9464	OMNI	Raute	Nepal	1	3	0	0	2	0	3	0	3	0	3	0	1	2	1	0	0	3	0	3	0	3	3	0	0	0	0	0	3	2	3	1	1	3	1
RAU1013YZ	TATGCCAGAGAT	AATGATACGGCGACCACCGAGATCTACACGCT	8968	OMNI	Raute	Nepal	0	3	0	1	2	0	3	0	3	0	3	0	0	0	1	3	1	3	0	3	1	3	3	0	0	0	3	1	3	2	3	1	1	3	2
RAU1014YZ	ATCTAGTGGCAA	AATGATACGGCGACCACCGAGATCTACACGCT	8709	OMNI	Raute	Nepal	0	3	0	2	0	0	3	0	3	0	3	0	0	0	1	3	3	0	0	3	2	3	0	0	0	0	3	1	0	0	0	1	0	3	2
RAU1020YZ	GTCGTCCAAATG	AATGATACGGCGACCACCGAGATCTACACGCT	9448	OMNI	Raute	Nepal	3	3	0	0	2	0	3	0	3	0	3	0	0	0	0	0	1	3	0	3	1	3	3	0	0	0	0	0	3	2	3	1	2	3	0
RAU1026YZ	CGCGCCTTAAAC	AATGATACGGCGACCACCGAGATCTACACGCT	9097	OMNI	Raute	Nepal	0	3	3	1	2	0	3	0	3	0	2	0	2	1	2	0	1	3	0	3	3	3	0	0	0	0	3	3	3	2	0	1	1	3	3
RAU1029Y	ACGCTTAACGAC	AATGATACGGCGACCACCGAGATCTACACGCT	7046	OMNI	Raute	Nepal	1	3	0	1	2	0	3	0	3	0	3	0	0	0	0	0	1	3	0	3	0	3	3	0	0	0	3	1	3	3	0	1	1	0	0
THA0055JZ	TCTCTTTCGACA	AATGATACGGCGACCACCGAGATCTACACGCT	10451	OMNI	Tharu	Nepal	2	0	3	3	1	3	0	3	3	0	2	0	2	2	2	3	1	3	3	3	1	3	0	0	3	0	0	0	3	3	3	3	0	3	2
THA0058AZ	GTCATGCTCCAG	AATGATACGGCGACCACCGAGATCTACACGCT	19931	OMNI	Tharu	Nepal	3	0	0	0	3	3	3	3	3	0	2	0	2	0	2	3	2	3	3	3	2	3	0	3	3	0	3	3	3	3	0	3	0	0	0
THA0061JZ	ACGTGAGGAACG	AATGATACGGCGACCACCGAGATCTACACGCT	9619	OMNI	Tharu	Nepal	2	0	3	2	2	3	3	3	3	0	2	0	2	1	2	3	0	3	3	3	2	3	0	3	0	0	0	0	3	3	0	3	0	3	2
THA0062YZ	AAGAACTCATGA	AATGATACGGCGACCACCGAGATCTACACGCT	8709	OMNI	Tharu	Nepal	3	0	3	0	3	3	3	3	3	0	3	0	3	1	1	3	1	3	0	3	0	3	0	3	0	0	3	1	0	0	0	1	0	3	2
THA0065JZ	CAAACGCACTAA	AATGATACGGCGACCACCGAGATCTACACGCT	9765	OMNI	Tharu	Nepal	1	0	3	1	1	0	3	3	0	0	2	0	2	2	1	3	1	3	2	3	1	0	0	3	3	3	0	0	3	3	3	0	0	3	1
THA0068JZ	GGTTGCCCTGTA	AATGATACGGCGACCACCGAGATCTACACGCT	6526	OMNI	Tharu	Nepal	3	0	0	2	2	3	3	3	3	0	2	0	3	3	2	0	1	3	3	3	1	3	0	0	3	0	3	1	3	3	3	1	0	3	3
THA0078JZ	AATTTAGGTAGG	AATGATACGGCGACCACCGAGATCTACACGCT	9396	OMNI	Tharu	Nepal	3	0	3	3	3	3	3	3	3	0	2	0	3	3	2	3	2	3	3	3	1	3	0	0	3	0	3	3	3	3	3	1	3	3	3
THA1056YZ	GCGATCACACCT	AATGATACGGCGACCACCGAGATCTACACGCT	7822	OMNI	Tharu	Nepal	1	3	0	1	1	3	0	3	3	0	2	0	2	2	2	3	1	3	2	3	2	3	0	0	0	0	3	1	3	3	0	1	0	3	3
THA1057JZ	TGCACAGTCGCT	AATGATACGGCGACCACCGAGATCTACACGCT	5901	OMNI	Tharu	Nepal	1	3	3	3	1	3	3	3	0	0	2	0	2	2	3	0	1	3	2	0	0	3	0	0	0	0	0	0	3	3	3	1	2	3	2
THA1060YZ	TATGGTACCCAG	AATGATACGGCGACCACCGAGATCTACACGCT	10876	OMNI	Tharu	Nepal	2	3	0	0	1	0	3	3	0	0	2	0	2	2	0	0	2	3	1	0	2	3	0	3	0	0	3	3	3	3	3	3	0	3	2
THA1063YZ	TACGGATTATGG	AATGATACGGCGACCACCGAGATCTACACGCT	9435	OMNI	Tharu	Nepal	2	3	0	0	2	0	3	3	0	0	3	0	0	0	1	3	1	3	0	3	2	3	0	3	0	0	3	3	0	0	0	1	0	3	2
THA1064JZ	ACATACTGAGCA	AATGATACGGCGACCACCGAGATCTACACGCT	9659	OMNI	Tharu	Nepal	2	3	0	0	2	3	3	3	3	0	2	0	3	3	2	0	0	3	3	3	0	3	3	0	3	0	0	0	3	3	0	2	0	3	2
THA1066YZ	TTACTGTGGCCG	AATGATACGGCGACCACCGAGATCTACACGCT	5901	OMNI	Tharu	Nepal	3	3	0	1	1	3	3	3	3	0	2	0	0	2	2	3	2	3	3	3	1	3	0	3	0	3	3	3	3	3	3	1	0	0	0
THA1067YZ	TACAATATCTGT	AATGATACGGCGACCACCGAGATCTACACGCT	8948	OMNI	Tharu	Nepal	2	3	0	0	2	3	3	3	3	0	2	0	2	3	2	0	2	3	3	3	1	0	3	0	0	0	3	3	3	3	3	1	2	3	2
THA1067YZ.1	TACCGAAGGTAT	AATGATACGGCGACCACCGAGATCTACACGCT	17963	OMNI	Tharu	Nepal	2	3	0	0	2	3	3	3	3	0	2	0	2	3	2	0	2	3	3	3	1	0	3	0	0	0	3	3	3	3	3	1	2	3	2
THA1070JZ	TGATATCGTCTT	AATGATACGGCGACCACCGAGATCTACACGCT	9031	OMNI	Tharu	Nepal	1	3	0	0	1	0	3	3	0	0	2	0	2	3	0	0	0	0	0	3	1	3	3	0	0	0	0	0	3	3	3	1	0	3	3
THA1071YZ	ATACATGCAAGA	AATGATACGGCGACCACCGAGATCTACACGCT	9052	OMNI	Tharu	Nepal	0	3	0	0	1	0	3	3	0	0	2	0	0	3	2	3	1	3	0	3	2	3	3	0	0	0	3	3	3	3	0	1	0	3	2
THA1072JZ	GTTGATACGATG	AATGATACGGCGACCACCGAGATCTACACGCT	9061	OMNI	Tharu	Nepal	1	3	3	2	1	0	3	3	3	0	2	0	1	1	2	0	1	3	1	3	0	3	0	0	0	0	3	3	3	3	0	2	1	3	2
THA1074JZ	GAAGAGGGTTGA	AATGATACGGCGACCACCGAGATCTACACGCT	7102	OMNI	Tharu	Nepal	1	3	3	0	2	0	3	3	0	0	2	0	2	2	1	0	1	3	1	3	2	3	3	0	0	0	3	3	3	3	0	1	0	3	2
THA1075YZ	GGTTCATGAACA	AATGATACGGCGACCACCGAGATCTACACGCT	17896	OMNI	Tharu	Nepal	0	3	3	3	1	3	3	3	3	0	3	0	1	2	1	3	1	3	3	3	2	3	0	0	0	0	3	2	3	3	0	1	0	3	2
THA1076JZ	TGAGTATGAGTA	AATGATACGGCGACCACCGAGATCTACACGCT	9884	OMNI	Tharu	Nepal	2	3	0	0	3	3	3	3	3	3	2	0	3	2	3	0	2	3	3	3	2	0	0	0	0	0	3	3	3	3	3	1	0	3	2
EUR0003	ACTAAAGCAAAC	AATGATACGGCGACCACCGAGATCTACACGCT	18853	Frozen	Europeans	USA	NA	NA	NA	NA	NA	NA	NA	NA	NA	NA	NA	NA	NA	NA	NA	NA	NA	NA	NA	NA	NA	NA	NA	NA	NA	NA	NA	NA	NA	NA	NA	NA	NA	NA	NA
EUR0003.RT.1	TGCGGCGTCAGG	AATGATACGGCGACCACCGAGATCTACACGCT	15510	OMNI	Europeans	USA	NA	NA	NA	NA	NA	NA	NA	NA	NA	NA	NA	NA	NA	NA	NA	NA	NA	NA	NA	NA	NA	NA	NA	NA	NA	NA	NA	NA	NA	NA	NA	NA	NA	NA	NA
EUR0003.RT.2	CGCTGTGGATTA	AATGATACGGCGACCACCGAGATCTACACGCT	16835	OMNI	Europeans	USA	NA	NA	NA	NA	NA	NA	NA	NA	NA	NA	NA	NA	NA	NA	NA	NA	NA	NA	NA	NA	NA	NA	NA	NA	NA	NA	NA	NA	NA	NA	NA	NA	NA	NA	NA
EUR0003.RT.3	CTTGCTCATAAT	AATGATACGGCGACCACCGAGATCTACACGCT	18729	OMNI	Europeans	USA	NA	NA	NA	NA	NA	NA	NA	NA	NA	NA	NA	NA	NA	NA	NA	NA	NA	NA	NA	NA	NA	NA	NA	NA	NA	NA	NA	NA	NA	NA	NA	NA	NA	NA	NA
EUR0005	TAGGAACTCACC	AATGATACGGCGACCACCGAGATCTACACGCT	14293	Frozen	Europeans	USA	NA	NA	NA	NA	NA	NA	NA	NA	NA	NA	NA	NA	NA	NA	NA	NA	NA	NA	NA	NA	NA	NA	NA	NA	NA	NA	NA	NA	NA	NA	NA	NA	NA	NA	NA
EUR0005.RT	ACGACAACGGGC	AATGATACGGCGACCACCGAGATCTACACGCT	18898	OMNI	Europeans	USA	NA	NA	NA	NA	NA	NA	NA	NA	NA	NA	NA	NA	NA	NA	NA	NA	NA	NA	NA	NA	NA	NA	NA	NA	NA	NA	NA	NA	NA	NA	NA	NA	NA	NA	NA
EUR0009	AACTCAATAGCG	AATGATACGGCGACCACCGAGATCTACACGCT	14609	Frozen	Europeans	USA	NA	NA	NA	NA	NA	NA	NA	NA	NA	NA	NA	NA	NA	NA	NA	NA	NA	NA	NA	NA	NA	NA	NA	NA	NA	NA	NA	NA	NA	NA	NA	NA	NA	NA	NA
EUR0009.RT	ACCTCAGTCAAG	AATGATACGGCGACCACCGAGATCTACACGCT	18243	OMNI	Europeans	USA	NA	NA	NA	NA	NA	NA	NA	NA	NA	NA	NA	NA	NA	NA	NA	NA	NA	NA	NA	NA	NA	NA	NA	NA	NA	NA	NA	NA	NA	NA	NA	NA	NA	NA	NA
EUR0011	CCACGAGCAGGC	AATGATACGGCGACCACCGAGATCTACACGCT	17130	Frozen	Europeans	USA	NA	NA	NA	NA	NA	NA	NA	NA	NA	NA	NA	NA	NA	NA	NA	NA	NA	NA	NA	NA	NA	NA	NA	NA	NA	NA	NA	NA	NA	NA	NA	NA	NA	NA	NA
EUR0011.RT	CGCCGTACTTGC	AATGATACGGCGACCACCGAGATCTACACGCT	11523	OMNI	Europeans	USA	NA	NA	NA	NA	NA	NA	NA	NA	NA	NA	NA	NA	NA	NA	NA	NA	NA	NA	NA	NA	NA	NA	NA	NA	NA	NA	NA	NA	NA	NA	NA	NA	NA	NA	NA
EUR1001	ATGTGCTGCTCG	AATGATACGGCGACCACCGAGATCTACACGCT	13893	Frozen	Europeans	USA	NA	NA	NA	NA	NA	NA	NA	NA	NA	NA	NA	NA	NA	NA	NA	NA	NA	NA	NA	NA	NA	NA	NA	NA	NA	NA	NA	NA	NA	NA	NA	NA	NA	NA	NA
EUR1001.RT	GCGTGCCCGGCC	AATGATACGGCGACCACCGAGATCTACACGCT	18855	OMNI	Europeans	USA	NA	NA	NA	NA	NA	NA	NA	NA	NA	NA	NA	NA	NA	NA	NA	NA	NA	NA	NA	NA	NA	NA	NA	NA	NA	NA	NA	NA	NA	NA	NA	NA	NA	NA	NA
EUR1002.1	CAGGAACCAGGA	AATGATACGGCGACCACCGAGATCTACACGCT	13927	Frozen	Europeans	USA	NA	NA	NA	NA	NA	NA	NA	NA	NA	NA	NA	NA	NA	NA	NA	NA	NA	NA	NA	NA	NA	NA	NA	NA	NA	NA	NA	NA	NA	NA	NA	NA	NA	NA	NA
EUR1002.2	GCATAAACGACT	AATGATACGGCGACCACCGAGATCTACACGCT	26885	Frozen	Europeans	USA	NA	NA	NA	NA	NA	NA	NA	NA	NA	NA	NA	NA	NA	NA	NA	NA	NA	NA	NA	NA	NA	NA	NA	NA	NA	NA	NA	NA	NA	NA	NA	NA	NA	NA	NA
EUR1002.3	ATCGTAGTGGTC	AATGATACGGCGACCACCGAGATCTACACGCT	15721	Frozen	Europeans	USA	NA	NA	NA	NA	NA	NA	NA	NA	NA	NA	NA	NA	NA	NA	NA	NA	NA	NA	NA	NA	NA	NA	NA	NA	NA	NA	NA	NA	NA	NA	NA	NA	NA	NA	NA
EUR1002.RT	CAAAGGAGCCCG	AATGATACGGCGACCACCGAGATCTACACGCT	14274	OMNI	Europeans	USA	NA	NA	NA	NA	NA	NA	NA	NA	NA	NA	NA	NA	NA	NA	NA	NA	NA	NA	NA	NA	NA	NA	NA	NA	NA	NA	NA	NA	NA	NA	NA	NA	NA	NA	NA
EUR1006	GTCCGTCCTGGT	AATGATACGGCGACCACCGAGATCTACACGCT	12660	Frozen	Europeans	USA	NA	NA	NA	NA	NA	NA	NA	NA	NA	NA	NA	NA	NA	NA	NA	NA	NA	NA	NA	NA	NA	NA	NA	NA	NA	NA	NA	NA	NA	NA	NA	NA	NA	NA	NA
EUR1006.RT	CTAGCGTGCGTT	AATGATACGGCGACCACCGAGATCTACACGCT	14121	OMNI	Europeans	USA	NA	NA	NA	NA	NA	NA	NA	NA	NA	NA	NA	NA	NA	NA	NA	NA	NA	NA	NA	NA	NA	NA	NA	NA	NA	NA	NA	NA	NA	NA	NA	NA	NA	NA	NA
EUR1007	CGAGGCGAGTCA	AATGATACGGCGACCACCGAGATCTACACGCT	15591	Frozen	Europeans	USA	NA	NA	NA	NA	NA	NA	NA	NA	NA	NA	NA	NA	NA	NA	NA	NA	NA	NA	NA	NA	NA	NA	NA	NA	NA	NA	NA	NA	NA	NA	NA	NA	NA	NA	NA
EUR1007.RT	TAGTCTAAGGGT	AATGATACGGCGACCACCGAGATCTACACGCT	19447	OMNI	Europeans	USA	NA	NA	NA	NA	NA	NA	NA	NA	NA	NA	NA	NA	NA	NA	NA	NA	NA	NA	NA	NA	NA	NA	NA	NA	NA	NA	NA	NA	NA	NA	NA	NA	NA	NA	NA
EUR1008	TTCCAATACTCA	AATGATACGGCGACCACCGAGATCTACACGCT	13964	Frozen	Europeans	USA	NA	NA	NA	NA	NA	NA	NA	NA	NA	NA	NA	NA	NA	NA	NA	NA	NA	NA	NA	NA	NA	NA	NA	NA	NA	NA	NA	NA	NA	NA	NA	NA	NA	NA	NA
EUR1008.RT	GTTTGAAACACG	AATGATACGGCGACCACCGAGATCTACACGCT	17947	OMNI	Europeans	USA	NA	NA	NA	NA	NA	NA	NA	NA	NA	NA	NA	NA	NA	NA	NA	NA	NA	NA	NA	NA	NA	NA	NA	NA	NA	NA	NA	NA	NA	NA	NA	NA	NA	NA	NA
EUR1010	TCAGACCAACTG	AATGATACGGCGACCACCGAGATCTACACGCT	20187	Frozen	Europeans	USA	NA	NA	NA	NA	NA	NA	NA	NA	NA	NA	NA	NA	NA	NA	NA	NA	NA	NA	NA	NA	NA	NA	NA	NA	NA	NA	NA	NA	NA	NA	NA	NA	NA	NA	NA
EUR1010.RT	TCATTAGCGTGG	AATGATACGGCGACCACCGAGATCTACACGCT	17037	OMNI	Europeans	USA	NA	NA	NA	NA	NA	NA	NA	NA	NA	NA	NA	NA	NA	NA	NA	NA	NA	NA	NA	NA	NA	NA	NA	NA	NA	NA	NA	NA	NA	NA	NA	NA	NA	NA	NA
