# Supplementary material for: Gut microbiome transition across a lifestyle gradient in Himalaya
Source: PLoS Biol. 2018 Nov 15;16(11):e2005396. doi: 10.1371/journal.pbio.2005396 (PMC6237292; doi:10.1371/journal.pbio.2005396)
Supplement: S5 Table — Average pairwise distances between individuals within and between populations computed using Bray–Curtis, unweighted UniFrac, and weighted UniFrac matrices. (XLSX) [file pbio.2005396.s021.xlsx]

## Sheet: SupTab5_DistanceMatrices
Supplementary Table 5. Mean distances within and between populations
		Bray-Curtis		Unweighted UniFrac		Weighted UniFrac
Population1	Population2	Mean	SD	Mean	SD	Mean	SD
Chepang	Chepang	0.547466	0.093	0.46964	0.0912267	0.191301	0.0491673
Chepang	Raute	0.574136	0.0698948	0.485322	0.0657149	0.196213	0.0379229
Chepang	Raji	0.616825	0.0797526	0.518701	0.0733684	0.230287	0.0536683
Chepang	Tharu	0.611719	0.0797745	0.525439	0.0793071	0.210895	0.0408382
Chepang	USA	0.792215	0.0652685	0.624941	0.0539126	0.31244	0.0461773
Raute	Raute	0.554175	0.0690105	0.463311	0.0673454	0.194047	0.0407882
Raute	Raji	0.599106	0.0759329	0.498658	0.0655089	0.220725	0.0537363
Raute	Tharu	0.576153	0.0793266	0.489135	0.0830005	0.196141	0.0442962
Raute	USA	0.760907	0.0652215	0.599118	0.0551368	0.29942	0.0378058
Raji	Raji	0.604763	0.077818	0.483699	0.0732239	0.219648	0.0595839
Raji	Tharu	0.603872	0.0734121	0.491725	0.0794904	0.2141	0.0489754
Raji	USA	0.738392	0.0681685	0.56679	0.0526949	0.269939	0.0538511
Tharu	Tharu	0.556385	0.0714065	0.46526	0.0812219	0.185823	0.0374264
Tharu	USA	0.730557	0.0571304	0.563541	0.0520244	0.280189	0.0330016
USA	USA	0.580308	0.0610638	0.461125	0.0573073	0.190955	0.0314775
Bray-Curtis distances							Unweighted UniFrac distances							Weighted UniFrac distances
	CHE	RAU	RAJ	THA	USA			CHE	RAU	RAJ	THA	USA			CHE	RAU	RAJ	THA	USA
CHE	0.547466	0.574136	0.616825	0.611719	0.792215		CHE	0.46964	0.485322	0.518701	0.525439	0.624941		CHE	0.191301	0.196213	0.230287	0.210895	0.31244
RAU	--	0.554176	0.599106	0.576153	0.760907		RAU	--	0.463311	0.498658	0.489135	0.599118		RAU	--	0.194047	0.220725	0.196141	0.29942
RAJ	--	--	0.604763	0.603872	0.738392		RAJ	--	--	0.483699	0.491725	0.56679		RAJ	--	--	0.219648	0.2141	0.269939
THA	--	--	--	0.556385	0.730557		THA	--	--	--	0.46526	0.563541		THA	--	--	--	0.185823	0.280189
USA	--	--	--	--	0.580308		USA	--	--	--	--	0.461125		USA	--	--	--	--	0.190955
