# Supplementary material for: Gut microbiome transition across a lifestyle gradient in Himalaya
Source: PLoS Biol. 2018 Nov 15;16(11):e2005396. doi: 10.1371/journal.pbio.2005396 (PMC6237292; doi:10.1371/journal.pbio.2005396)
Supplement: S6 Table — Summary table of differential abundance of phyla (taxa collapsed based on phylum names) across the five populations. Statistical significance was assessed using a negative binomial GLM as implemented in DESeq2. Multiple testing corrections were performed by computing FDRs using Benjamini–Hochenberg method and multiple testing adjusted P values < 0.05 were considered statistically significant. DESeq2, Differential Expression analysis for Sequence count data version 2; FDR, false discovery rate; GLM, generalized linear model. (XLSX) [file pbio.2005396.s022.xlsx]

## Sheet: SupTab6_DESeqPhyla
Supplementary Table 6. Significantly different phyla across populations
RSV	baseMean	log2FoldChange	lfcSE	stat	pvalue	padj	Kingdom	Phylum	Class	Order	Family	Genus
GCAAGCGTTATCCGGATTTACTGGGTGTAAAGGGAGCGCAGGCGGTGCGGCAAGTCTGATGTGAAAGCCCGGGGCTCAACCCCGGTACTGCATTGGAAACTGTCGTACTAGAGTGTCGGAGGGGTAAGCGGAATTCCTAGTGTAGCGGTGAAATGCGTAGATATTAGGAGGAACACCAGTGGCGAAGGCGGCTTACTGGACGATAACTGACGCTGAGGCTCGAAAGCGTGGGG	3254.79	2.30216	0.29026	7.93136	2.17e-15	2.17e-14	Bacteria	Firmicutes	NA	NA	NA	NA
TCAAGCGTTGTTCGGAATCACTGGGCGTAAAGCGTGCGTAGGCGGTTTCGTAAGTCGTGTGTGAAAGGCGGGGGCTCAACCCCCGGACTGCACATGATACTGCGAGACTAGAGTAATGGAGGGGGAACCGGAATTCTCGGTGTAGCAGTGAAATGCGTAGATATCGAGAGGAACACTCGTGGCGAAGGCGGGTTCCTGGACATTAACTGACGCTGAGGCACGAAGGCCAGGGG	35.8311	7.86641	1.30799	6.0141	1.81e-09	9.04e-09	Bacteria	Verrucomicrobia	NA	NA	NA	NA
GCAAGCGTTAATCGGAATAACTGGGCGTAAAGGGCATGCAGGCGGTTCATCAAGTAGGATGTGAAATCCCCGGGCTCAACCTGGGAACAGCATACTAAACTGGTGGACTAGAGTATTGCAGGGGGAGACGGAATTCCAGGTGTAGCGGTGGAATGCGTAGATATCTGGAAGAACACCAAAGGCGAAGGCAGTCTCCTGGGCAAATACTGACGCTCATATGCGAAAGCGTGGGT	1577.65	-2.35487	0.40114	-5.87045	4.35e-09	1.45e-08	Bacteria	Proteobacteria	NA	NA	NA	NA
GCAAGCGTTATCCGGAATTATTGGGCGTAAAGGGCTCGTAGGCGGTTCGTCGCGTCCGGTGTGAAAGTCCATCGCTTAACGGTGGATCCGCGCCGGGTACGGGCGGGCTTGAGTGCGGTAGGGGAGACTGGAATTCCCGGTGTAACGGTGGAATGTGTAGATATCGGGAAGAACACCAATGGCGAAGGCAGGTCTCTGGGCCGTCACTGACGCTGAGGAGCGAAAGCGTGGGG	39.6262	5.49583	0.968443	5.67491	1.39e-08	3.47e-08	Bacteria	Actinobacteria	NA	NA	NA	NA
GCAAGCGTTATCCGGAATCATTGGGCGTAAAGAGTGAGCAGGCGGTCCGGGAAGTCCGCGGTGAAATGCGGGGGCTCAACCCCCGCAGGCCGCGGATACTTCCGGTCTGGGGTGCGGGAGAGGCGGACGGAACTCCGCGTGTAGCGGTGAAATGCACTGATACGCGGAAGAACACCGGTGGCGAAGGCGGTCCGCCAGACCGATACCGACGCTCAGTCACGAAAGCGTGGGG	33.6816	-4.01541	1.42697	-2.81395	0.00489367	0.00978734	Bacteria	Tenericutes	NA	NA	NA	NA
GCGAGCGTTGTTCGGATTTATTGGGCGTAAAGGGTCCGCAGGGGGTTGATTAAGTCTGACGTGAAATCCCTGAGCTTAACTCAGGAACTGCGTTGGAGACTGGTTGACTAGAGTGTTGGAGAGGTGATTGGAATTCCAGGTGTAGCGGTGGAATGCGTAGATATCTGGAAGAACATCGAAAGCGAAGGCAGATCACTGGACAATGACTGACCCTCAGGGACGAAAGCATGGGG	4.73351	3.2455	1.30355	2.48975	0.0127833	0.0213055	Bacteria	Lentisphaerae	NA	NA	NA	NA
GCAAGCGTTACTCGGAATTACTAGGCGTAAAGCGCGCGTAGGCGGGATGTTAAGTCTGTTGTGTAATCTCTGGGCTCAACCCAGAAACTGCAACGGAAACTGGCGTTCTTGAGTGAGGCAGAGGAAATCGGAATTCCTAGTGTAGCAGTGAAATGCGTAGATATTAGGAGGAACACCGGTGGCGAAGGCGGATTTCTGGGCCTTTACTGACGCTAAAGTGCGAAAGCTAGGGG	6.96046	-2.67639	1.65058	-1.62148	0.104914	0.149877	Bacteria	Elusimicrobia	NA	NA	NA	NA
GCGAGCGTTGTTCGGAATCATTGGGCGTAAAGGGCGTGTAGGCGGCCCTGCAAGCCTGGCGTGAAATCCCGGGGCCCAACCCCGGAACCGCGCTGGGAACTGCTGGGCTTGAGCCGCTGTGGCGCAGCCGGAATTCCAGGTGTAGGGGTGAAATCTGTAGATATCTGGAAGAACACCGATGGCGAAGGCAGGCTGCGAGCGGACGGCTGACGCTGAGGCGCGAAGGCGCGGGG	189.113	-2.5709	1.65952	-1.54918	0.121338	0.151672	Bacteria	Spirochaetes	NA	NA	NA	NA
GCAAGCGTTATCCGGATTTATTGGGCGTAAAGCGCGTCTAGGCGGTTTGGTAAGTCTGATGTGAAAATGCGGGGCTCAACTCCGTATTGCGTTGGAAACTGCCAAACTAGAGTACTGGAGAGGTGGGCGGAACTACAAGTGTAGAGGTGAAATTCGTAGATATTTGTAGGAATGCCGATGGGGAAGCCAGCCCACTGGACAGATACTGACGCTAAAGCGCGAAAGCGTGGGT	34.3005	-1.33595	1.31751	-1.014	0.310585	0.345094	Bacteria	Fusobacteria	NA	NA	NA	NA
CCGGGCGTTATCCGGATTTATTGGGTTTAAAGGGAGCGTAGGCCGGAGATTAAGCGTGTTGTGAAATGTAGACGCTCAACGTCTGCACTGCAGCGCGAACTGGTTTCCTTGAGTACGCACAAAGTGGGCGGAATTCGTGGTGTAGCGGTGAAATGCTTAGATATCACGAAGAACTCCGATTGCGAAGGCAGCTCACTGGAGCGCAACTGACGCTGAAGCTCGAAAGTGCGGGT	5191.97	-0.16911	0.196184	-0.861996	0.38869	0.38869	Bacteria	Bacteroidetes	NA	NA	NA	NA
